# Supplementary material for: Autoreactive T-Cells in Psoriasis: Are They Spoiled Tregs and Can Therapies Restore Their Functions?
Source: Int J Mol Sci. 2023 Feb 22;24(5):4348. doi: 10.3390/ijms24054348 (PMC10002349; doi:10.3390/ijms24054348)
Supplement: Supplementary file 1 [file ijms-24-04348-s001.zip]

Archive with 1 entries (1 files):
- ijms-2169206-supplementary.pdf
